# Supplementary material for: The effect of common paralytic agents used for fluorescence imaging on redox tone and ATP levels in Caenorhabditis elegans
Source: PLoS One. 2024 Apr 26;19(4):e0292415. doi: 10.1371/journal.pone.0292415 (PMC11051652; doi:10.1371/journal.pone.0292415)
Supplement: S1 File — (CSV) [file pone.0292415.s005.csv]

	Control	Control	Control	Control	Control	Control	Control	Control	Control	Control	Control	Control	Control	Control	Control	Control	1mM Levamisole	1mM Levamisole	1mM Levamisole	1mM Levamisole	1mM Levamisole	1mM Levamisole	1mM Levamisole	1mM Levamisole	1mM Levamisole	1mM Levamisole	1mM Levamisole	1mM Levamisole	1mM Levamisole	1mM Levamisole	1mM Levamisole	1mM Levamisole	3mM Levamisole	3mM Levamisole	3mM Levamisole	3mM Levamisole	3mM Levamisole	3mM Levamisole	3mM Levamisole	3mM Levamisole	3mM Levamisole	3mM Levamisole	3mM Levamisole	3mM Levamisole	3mM Levamisole	3mM Levamisole	3mM Levamisole	3mM Levamisole	10mM Sodium Azide
0	1	1	1	1	1	1	1	1									1.39682976	0.74495371	0.71480235	0.72962883	0.801623	0.821213	0.815567	0.819077	0.8344708	0.8651202	0.907401	0.8877299	0.924394	0.903387	0.894577	0.873801	0.81125717	0.75479542	0.74243366	0.85807972	0.797082	0.834672	0.817705	0.820763	0.9083886	0.8712104	0.9217019	0.9133682	0.94282	0.903502	0.883472	0.910129	0.39499863
5	1	1	1	1	1	1	1	1									1.28221301	0.75038106	0.70187355	0.72816082	0.891959	0.894099	0.891932	0.929324	0.8240792	0.8417423	0.8485815	0.8700187	0.861306	0.834264	0.835813	0.787868	0.76952035	0.72968374	0.72162314	0.81473388	0.926694	0.958359	0.939886	0.970675	0.8231178	0.8198909	0.8421087	0.835106	0.817957	0.829145	0.813991	0.82686	0.47990009
10	1	1	1	1	1	1	1	1									1.19911481	0.76726545	0.71720033	0.73609273	0.901374	0.908058	0.909434	0.939014	0.8386285	0.8953932	0.9014564	0.9091564	0.881778	0.833023	0.843946	0.823289	0.81887495	0.77730038	0.7669734	0.85616733	0.971173	0.970853	0.955182	0.974906	0.8966517	0.8989877	0.893962	0.9169304	0.87746	0.888307	0.877429	0.854407	0.59403141
15	1	1	1	1	1	1	1	1									1.19713719	0.79588433	0.73586027	0.74092831	0.93369	0.922454	0.91311	0.932976	0.8597514	0.8992611	0.9115707	0.9258391	0.908771	0.860618	0.856009	0.86766	0.84402575	0.81432326	0.79470121	0.88392964	0.958446	0.975347	0.955114	0.987162	0.9347651	0.8886976	0.9097603	0.9122438	0.913562	0.90872	0.877858	0.866541	0.59463424
20	1	1	1	1	1	1	1	1									1.23542346	0.8011393	0.74384311	0.75486379	0.907556	0.938902	0.934819	0.942788	0.8514772	0.9000943	0.9173208	0.9053228	0.925341	0.891985	0.893983	0.878092	0.87475797	0.81177428	0.80397871	0.9002691	0.965725	0.986151	0.958432	0.983	0.9343691	0.8999391	0.9163323	0.921128	0.923084	0.935726	0.894285	0.90177	0.59898822
25	1	1	1	1	1	1	1	1									1.24271297	0.8301531	0.76785485	0.76125975	0.928366	0.94691	0.926837	0.951493	0.8872552	0.9396192	0.9498458	0.9356325	0.912717	0.87695	0.867482	0.87627	0.8488186	0.82504377	0.81840776	0.91476141	0.970622	1.016169	0.959674	0.981155	0.9449582	0.9368029	0.9382231	0.9452082	0.929458	0.914603	0.881906	0.88164	0.59043299
30	1	1	1	1	1	1	1	1									1.2562793	0.82822664	0.76017135	0.76997369	0.956386	0.957619	0.941599	0.964117	0.8649169	0.9147588	0.9241874	0.9425459	0.94052	0.891753	0.883438	0.879451	0.85513259	0.8253895	0.82109276	0.88878642	1.011156	1.021212	0.972525	1.007324	0.9326439	0.9130497	0.918759	0.9184012	0.947924	0.918348	0.897211	0.884162	0.57211336
35	1	1	1	1	1	1	1	1									1.2365062	0.8322275	0.7796748	0.78060332	0.953618	0.941043	0.935661	0.955986	0.8884916	0.9274344	0.941572	0.9475542	0.949604	0.896997	0.889345	0.87987	0.85526133	0.83599394	0.82732122	0.88503617	0.972786	0.995189	0.969313	0.989942	0.9293507	0.9326524	0.9369271	0.9358045	0.945466	0.93653	0.911145	0.908148	0.57526763
[truncated: 159 more columns]
