# Supplementary material for: The effect of common paralytic agents used for fluorescence imaging on redox tone and ATP levels in Caenorhabditis elegans
Source: PLoS One. 2024 Apr 26;19(4):e0292415. doi: 10.1371/journal.pone.0292415 (PMC11051652; doi:10.1371/journal.pone.0292415)
Supplement: S2 File — (CSV) [file pone.0292415.s006.csv]

Minutes in Anesthetic	Control	Control	Control	Control	Control	Control	Control	Control	Control	Rotenone	Rotenone	Rotenone	Rotenone	Rotenone	Rotenone	Rotenone	Rotenone	Rotenone	100 mM 2	3-BDM	100 mM 2	3-BDM	100 mM 2	3-BDM	100 mM 2	3-BDM	100 mM 2	3-BDM	100 mM 2	3-BDM	100 mM 2	3-BDM	100 mM 2	3-BDM	100 mM 2	3-BDM	100 mM 2	3-BDM + Rotenone	100 mM 2	3-BDM + Rotenone	100 mM 2	3-BDM + Rotenone	100 mM 2	3-BDM + Rotenone	100 mM 2	3-BDM + Rotenone	100 mM 2	3-BDM + Rotenone	100 mM 2
0	0.928382	0.98164	1.004046	1.054271	0.988921	0.95427	1.034255	1.011086	0.952987	1.086803	1.085922	1.074833	1.046168	1.077658	1.098888	1.098305	1.140111	1.041332	0.901307	0.88559	0.876374	0.921749	0.845629	0.844313	0.98827	0.891245	0.841447	1.01518	0.951014	0.980152	0.960341	0.987962	0.93347	1.041121	0.976192	0.932983	1.121424	1.105356	1.057022	1.186644	1.043621	1.055764	1.166189	1.105208	1.059679	1.149792	1.171835	1.177918	1.124282
5	0.931293	0.96391	0.981518	0.982883	0.952123	0.928629	1.001005	0.992135	0.946689	1.053942	1.063215	1.077828	1.04892	1.101369	1.121235	1.045479	1.0973	1.032133	0.766737	0.739932	0.733522	0.755536	0.696775	0.702416	0.818386	0.752625	0.698196	0.78694	0.752245	0.747223	0.753752	0.770496	0.745148	0.782686	0.732489	0.688277	1.098281	1.079655	1.035865	1.139271	1.000377	1.01624	1.104105	1.034283	1.005271	1.145005	1.134694	1.116258	1.100561
10	0.901418	0.908605	0.954787	0.977186	0.937246	0.918196	0.971917	0.945898	0.920951	1.037743	1.033102	0.984311	1.011833	1.098928	1.088657	1.05991	1.107424	1.041647	0.453527	0.504284	0.508791	0.413144	0.455431	0.422698	0.489521	0.478884	0.451234	0.579887	0.530569	0.561969	0.565721	0.573288	0.553157	0.53011	0.495274	0.465609	1.007443	1.012407	1.003367	1.04985	0.96689	0.972065	1.044734	1.00297	0.971136	1.079115	1.096923	1.118909	1.093524
15	0.876456	0.900042	0.949603	0.943553	0.912515	0.905373	0.944381	0.9285	0.910923	1.009683	1.032256	1.010488	0.984708	1.054793	1.076325	1.054259	1.081972	1.03117	0.269223	0.292484	0.30321	0.252301	0.260756	0.2598	0.284542	0.277489	0.271026	0.395867	0.363213	0.366547	0.381602	0.407213	0.385059	0.360373	0.355268	0.330705	1.000743	1.00681	0.968419	1.024854	0.909227	0.937548	0.996797	0.959019	0.929575	1.044216	1.045544	0.995258	1.025932
20	0.885361	0.918304	0.902679	0.968724	0.901187	0.885954	0.951904	0.93038	0.912049	1.004934	1.026382	1.040233	0.961415	1.055401	1.078563	1.031598	1.0694	0.992766	0.211504	0.210254	0.22134	0.204891	0.198246	0.195223	0.232926	0.203284	0.193065	0.298364	0.265276	0.266747	0.278376	0.293224	0.275566	0.28305	0.269879	0.251617	0.946845	0.95589	0.960922	0.982821	0.878282	0.91726	0.964785	0.921395	0.895176	0.990263	1.00236	0.944695	0.956023
25	0.891166	0.893555	0.927873	0.961959	0.881706	0.87043	0.953826	0.919969	0.900138	1.021389	1.040626	1.033567	0.989919	1.032525	1.033523	1.009557	1.060042	0.995646	0.239126	0.204981	0.216796	0.221224	0.200559	0.190439	0.258328	0.205342	0.20579	0.287583	0.237018	0.254627	0.250729	0.258302	0.25464	0.308758	0.274131	0.240316	0.933455	0.905873	0.892548	0.961172	0.862732	0.867551	0.92502	0.887592	0.848166	0.941215	0.938736	0.891987	0.916023
30	0.877693	0.869878	0.881662	0.947359	0.893492	0.855604	0.923321	0.905171	0.874687	0.990428	1.038088	1.024381	0.984959	1.02718	1.017396	1.011439	1.047775	0.996652	0.25104	0.219806	0.228646	0.229358	0.205844	0.20361	0.276849	0.219114	0.213521	0.302218	0.224087	0.242473	0.246584	0.247231	0.239361	0.333139	0.299432	0.245537	0.879399	0.864402	0.872955	0.902175	0.84931	0.835375	0.879994	0.868649	0.827622	0.859286	0.888031	0.851101	0.845392
[truncated: 23 more columns]
