# Supplementary material for: The effect of common paralytic agents used for fluorescence imaging on redox tone and ATP levels in Caenorhabditis elegans
Source: PLoS One. 2024 Apr 26;19(4):e0292415. doi: 10.1371/journal.pone.0292415 (PMC11051652; doi:10.1371/journal.pone.0292415)
Supplement: S3 File — (CSV) [file pone.0292415.s007.csv]

	Control	Control	Control	Control	Control	Control	Control	0.5 mM Levamisole	0.5 mM Levamisole	0.5 mM Levamisole	0.5 mM Levamisole	0.5 mM Levamisole	0.5 mM Levamisole	0.5 mM Levamisole	1mM Levamisole	1mM Levamisole	1mM Levamisole	1mM Levamisole	1mM Levamisole	1mM Levamisole	1mM Levamisole	2 mM Levamisole	2 mM Levamisole	2 mM Levamisole	2 mM Levamisole	2 mM Levamisole	2 mM Levamisole	2 mM Levamisole	3mM Levamisole	3mM Levamisole	3mM Levamisole	3mM Levamisole	3mM Levamisole	3mM Levamisole	3mM Levamisole	10mM Sodium Azide	10mM Sodium Azide	10mM Sodium Azide	10mM Sodium Azide	10mM Sodium Azide	10mM Sodium Azide	10mM Sodium Azide	100mM Sodium Azide	100mM Sodium Azide	100mM Sodium Azide	100mM Sodium Azide	100mM Sodium Azide	100mM Sodium Azide	100mM Sodium Azide
0:15:00	100	100	100	100	100	100		0	0	0	0				0	0	0	0	0	0	0	0	0	0	0				0	0	0	0	0	0	0	64.7058824	20.8333333	60					89.4736842	0	13.0434783
0:30:00	100	100	100	100	100	100		21.42857	0	0	0				0	0	0	0	0	0	0	0	0	0	0				0	0	0	0	0	0	0	94.1176471	25	66.6666667					100	27.2727273	82.6086957
0:45:00	100	100	100	100	100	100		35.71429	0	0	0				0	0	0	0	0	0	0	0	0	0	0				0	0	0	0	0	0	0	94.1176471	29.1666667	80					100	50	86.9565217
1:00:00	100	100	100	100	100	100		14.28571	0	0	0				0	0	0	0	0	0	0	0	0	0	0				0	0	0	0	0	0	0	94.1176471	41.6666667	93.3333333					100	68.1818182	86.9565217
1:15:00	100	100	100	100	100	100		7.142857	0	0	0				0	0	0	0	0	0	0	0	0	0	0				0	0	0	0	0	0	0	94.1176471	41.6666667	93.3333333					100	68.1818182	86.9565217
1:30:00	100	100	100	100	100	100		7.142857	10	0	0				0	0	0	0	0	0	0	0	0	0	0				0	0	0	0	0	0	0	94.1176471	41.6666667	93.3333333					100	68.1818182	86.9565217
1:45:00	100	100	100	100	100	100		7.142857	10	14.28571	0				0	0	0	0	0	0	0	0	0	0	0				0	0	0	0	0	0	0	94.1176471	41.6666667	93.3333333					100	68.1818182	86.9565217
2:00:00	100	100	100	100	100	100		7.142857	10	28.57143	0				0	0	0	0	0	0	0	0	0	0	0				0	0	0	0	0	0	0	94.1176471	41.6666667	93.3333333					100	68.1818182	86.9565217
24:00:00				100	100	100		100	100	100	93.33333							100	100	100	90	100	100	100	100							44.44444	100	100	88.23529
[truncated: 98 more columns]
