# Supplementary material for: The effect of common paralytic agents used for fluorescence imaging on redox tone and ATP levels in Caenorhabditis elegans
Source: PLoS One. 2024 Apr 26;19(4):e0292415. doi: 10.1371/journal.pone.0292415 (PMC11051652; doi:10.1371/journal.pone.0292415)
Supplement: S4 File — (CSV) [file pone.0292415.s008.csv]

	Control	Control	Control	Control	Control	Control	Control	Control	Control	Control	Control	Control	Control	Control	1mM Levamisole	1mM Levamisole	1mM Levamisole	1mM Levamisole	1mM Levamisole	1mM Levamisole	1mM Levamisole	1mM Levamisole	1mM Levamisole	1mM Levamisole	1mM Levamisole	1mM Levamisole	1mM Levamisole	1mM Levamisole	3mM Levamisole	3mM Levamisole	3mM Levamisole	3mM Levamisole	3mM Levamisole	3mM Levamisole	3mM Levamisole	3mM Levamisole	3mM Levamisole	3mM Levamisole	3mM Levamisole	3mM Levamisole	3mM Levamisole	3mM Levamisole	10mM Sodium Azide	10mM Sodium Azide	10mM Sodium Azide	10mM Sodium Azide	10mM Sodium Azide	10mM Sodium Azide	10mM Sodium Azide
0	1	1	1	1	1	1	1								0.955731404	1.050898358	0.995690809	0.998434072	1.017855431	0.95758932	0.98638564	1.01417123	1.02143251	0.9672105	0.9230676	0.9528789	0.9619833		0.940432669	0.999760717	1.060107978	1.020179295	1.034749969	0.97281948	0.96009271	0.96184033	0.89256903	0.9613486	0.9099294	0.9346806	0.9644716		0.826331353	0.878809826	0.853112297	0.887622666	0.854861421	0.913170106	0.74506339
5	1	1	1	1	1	1	1								0.9437082489	1.0706670811	1.040264036	0.987720798	1.0355944282	0.92152553	0.95282916	0.96080485	0.96063099	0.7553993	0.7289949	0.7315646	0.7527918		0.9588993637	1.0223961485	1.0705160634	1.0190881184	1.037341419	0.94384137	0.93886684	0.95205836	0.88359498	0.8335324	0.8131569	0.854985	0.8396444		0.788637757	0.811312471	0.822607338	0.842988754	0.789272184	0.851064813	0.71167406
10	1	1	1	1	1	1	1								0.9972443817	1.0753408684	1.1099554718	1.0615381519	1.0813430825	0.96215504	0.98253619	1.00852987	0.98712806	0.711209	0.673922	0.693719	0.697297		0.9979038393	1.0823300096	1.1151171714	1.0619753899	1.1144349915	1.00254077	0.95800298	0.97401432	0.90500864	0.8413416	0.8286239	0.8437517	0.8290382		0.779293892	0.829456078	0.800057698	0.839573143	0.809943796	0.828363691	0.7465376
15	1	1	1	1	1	1	1								1.0092531673	1.0592161378	1.0549249934	1.0887087704	1.1002955628	0.98088378	1.019552	1.03382538	1.02434332	0.711069	0.6710593	0.7262587	0.7254604		1.0332968586	1.0996821874	1.1453653963	1.0936709724	1.1107153959	1.0471596	1.00673205	1.04831651	0.94533454	0.8657175	0.8726929	0.8836988	0.8972463		0.788311095	0.81354635	0.807828983	0.834710124	0.799005528	0.845411117	0.75020745
20	1	1	1	1	1	1	1								0.987600943	1.0651135967	1.082766267	1.0333049875	0.9973576129	1.04726412	1.07466935	1.07881367	1.07339035	0.7592127	0.7004998	0.7488796	0.7571923		1.0334106938	1.0928416282	1.119595514	1.1060037967	1.0560969417	1.08032505	1.01501675	1.02814361	0.99191503	0.9388483	0.9160287	0.9490372	0.9116681		0.778120284	0.81793964	0.82177173	0.799742482	0.781521378	0.837370715	0.7760069
25	1	1	1	1	1	1	1								1.0031427361	1.0729026386	1.1038105985	1.057650195	1.0659069245	1.01009066	1.02714857	1.06210087	1.03244872	0.7655214	0.7205118	0.7484718	0.7519482		1.0813364373	1.1189627107	1.1372420269	1.1070409299	1.0264303916	1.08198893	1.0413158	1.04323921	0.95957779	0.9293406	0.9112169	0.9707719	0.9125045		0.788456682	0.835342086	0.85699166	0.863279192	0.806299733	0.851024356	0.7888653
30	1	1	1	1	1	1	1								1.0028727379	1.0246242776	1.035639174	1.0412533998	0.9440721292	1.01978464	1.06199844	1.05135918	1.06308856	0.7441144	0.6922045	0.7378698	0.7457137		1.0238162159	1.0369718668	1.0717206522	1.059794433	0.9922704509	1.07614156	1.02821267	1.05853462	0.96056215	0.9363964	0.9013036	0.9474718	0.9392564		0.852325918	0.862836505	0.863841269	0.872615171	0.828938607	0.8989174	0.79721591
35	1	1	1	1	1	1	1								1.0144034384	1.023266128	1.0649509273	1.0265667698	0.9776987176	1.0308169	1.0409274	1.06315208	1.05670457	0.7718848	0.7345129	0.7485935	0.7787479		1.0379025659	1.0760820116	1.1218000027	1.0833889941	1.0077058086	1.06983961	1.02637339	1.02968999	0.98720468	0.9421945	0.9258006	0.9541475	0.9296826		0.839861926	0.863988907	0.865749591	0.846575886	0.812009884	0.850407104	0.79601345
[truncated: 147 more columns]
