# Supplementary material for: The effect of common paralytic agents used for fluorescence imaging on redox tone and ATP levels in Caenorhabditis elegans
Source: PLoS One. 2024 Apr 26;19(4):e0292415. doi: 10.1371/journal.pone.0292415 (PMC11051652; doi:10.1371/journal.pone.0292415)
Supplement: S5 File — (CSV) [file pone.0292415.s009.csv]

Minutes in Anesthetic	Control	Control	Control	Control	Control	Control	Control	Control	Control	Rotenone	Rotenone	Rotenone	Rotenone	Rotenone	Rotenone	Rotenone	Rotenone	Rotenone	3 mM Levamisole	3 mM Levamisole	3 mM Levamisole	3 mM Levamisole	3 mM Levamisole	3 mM Levamisole	3 mM Levamisole	3 mM Levamisole	3 mM Levamisole	3 mM Levamisole + Rotenone	3 mM Levamisole + Rotenone	3 mM Levamisole + Rotenone	3 mM Levamisole + Rotenone	3 mM Levamisole + Rotenone	3 mM Levamisole + Rotenone	3 mM Levamisole + Rotenone	3 mM Levamisole + Rotenone	3 mM Levamisole + Rotenone	1% 1-phenoxy-2-propanol	1% 1-phenoxy-2-propanol	1% 1-phenoxy-2-propanol	1% 1-phenoxy-2-propanol	1% 1-phenoxy-2-propanol	1% 1-phenoxy-2-propanol	1% 1-phenoxy-2-propanol	1% 1-phenoxy-2-propanol	1% 1-phenoxy-2-propanol	1% 1-phenoxy-2-propanol + Rotenone	1% 1-phenoxy-2-propanol + Rotenone	1% 1-phenoxy-2-propanol + Rotenone	1% 1-phenoxy-2-propanol + Rotenone
0	0.216871	0.272236	0.309586	0.308896	0.419517	0.404333	0.413933	0.37234	0.416453	0.64007	0.606831	0.622956	0.611577	0.610488	0.559618	0.609538	0.615857	0.567886	0.2442	0.227076	0.262812	0.289746	0.272405	0.318938	0.249104	0.305095	0.175319	0.622718	0.591689	0.605331	0.614284	0.617301	0.542076	0.564336	0.560129	0.502031	0.147085	0.120527	0.031246	0.319066	0.280323	0.198928	0.251053	0.314177	0.181248	0.516915	0.513589	0.517388	0.520929
5	0.213845	0.271323	0.280014	0.268908	0.365703	0.337251	0.351726	0.347034	0.354924	0.608952	0.611183	0.594092	0.574907	0.586223	0.538614	0.580466	0.56967	0.549645	0.189139	0.169766	0.184579	0.249089	0.212731	0.22733	0.190105	0.245146	0.119433	0.559388	0.586264	0.565755	0.545996	0.575112	0.434845	0.509939	0.48442	0.428861	0.117261	0.065212	-0.03628	0.283001	0.274727	0.158271	0.238532	0.274011	0.113792	0.493726	0.472193	0.49765	0.509063
10	0.197519	0.253497	0.279008	0.245673	0.33352	0.313434	0.355543	0.31128	0.324954	0.60215	0.598425	0.577963	0.540212	0.547106	0.469912	0.523482	0.548035	0.503965	0.143135	0.170192	0.173868	0.239458	0.18552	0.224889	0.165531	0.22358	0.116304	0.549814	0.517904	0.537216	0.517659	0.517066	0.399499	0.492766	0.478329	0.400967	0.133714	0.124059	0.052772	0.274337	0.241331	0.176071	0.259346	0.288503	0.162682	0.488278	0.459796	0.503641	0.512876
15	0.184169	0.216995	0.266615	0.226735	0.308471	0.281706	0.350979	0.292946	0.329572	0.580113	0.578938	0.533795	0.529167	0.523599	0.453141	0.506275	0.516385	0.47837	0.136602	0.122892	0.14914	0.231739	0.162248	0.213125	0.161182	0.216238	0.123384	0.550993	0.490838	0.497074	0.524152	0.506109	0.416733	0.464447	0.455729	0.361429	0.196218	0.14534	0.080924	0.30032	0.277166	0.178794	0.257812	0.315681	0.160036	0.493679	0.495728	0.506862	0.506785
20	0.221992	0.250416	0.288242	0.261411	0.330828	0.294017	0.346041	0.304885	0.34402	0.575687	0.558232	0.562492	0.534491	0.525927	0.455109	0.519605	0.519058	0.492261	0.113463	0.129215	0.162149	0.206533	0.173081	0.211198	0.150414	0.213575	0.116907	0.522547	0.48858	0.498323	0.515016	0.519444	0.404557	0.44496	0.453246	0.372533	0.156418	0.131912	0.095027	0.322023	0.279294	0.19929	0.267666	0.31969	0.189649	0.500289	0.47156	0.491664	0.522861
25	0.215561	0.22711	0.271963	0.243999	0.296868	0.287384	0.335729	0.279984	0.346045	0.581395	0.561117	0.516279	0.536246	0.510457	0.437281	0.49426	0.521454	0.454429	0.164268	0.124277	0.156262	0.242934	0.160778	0.193381	0.171658	0.23089	0.115069	0.513358	0.480104	0.48689	0.49987	0.509655	0.380488	0.464228	0.459199	0.382445	0.224904	0.148954	0.093096	0.300962	0.279543	0.224064	0.293063	0.328244	0.196399	0.467866	0.478626	0.493092	0.508839
30	0.181317	0.246059	0.271663	0.283658	0.31245	0.299172	0.349263	0.2979	0.352883	0.574778	0.564196	0.508702	0.51246	0.531966	0.449874	0.498987	0.518551	0.467158	0.156667	0.137219	0.155647	0.230618	0.172354	0.190902	0.180208	0.189633	0.096228	0.483821	0.48808	0.475572	0.502666	0.517669	0.389341	0.455947	0.446805	0.37259	0.205794	0.180267	0.121842	0.335633	0.302739	0.211819	0.286561	0.313753	0.204009	0.465144	0.465311	0.511728	0.535199
[truncated: 5 more columns]
