# Supplementary material for: The effect of common paralytic agents used for fluorescence imaging on redox tone and ATP levels in Caenorhabditis elegans
Source: PLoS One. 2024 Apr 26;19(4):e0292415. doi: 10.1371/journal.pone.0292415 (PMC11051652; doi:10.1371/journal.pone.0292415)
Supplement: S6 File — (CSV) [file pone.0292415.s010.csv]

	Control	Control	Control	Control	Control	Control	Control	Control	Control	0.5 mM Levamisole	0.5 mM Levamisole	0.5 mM Levamisole	0.5 mM Levamisole	0.5 mM Levamisole	0.5 mM Levamisole	0.5 mM Levamisole	0.5 mM Levamisole	0.5 mM Levamisole	1mM Levamisole	1mM Levamisole	1mM Levamisole	1mM Levamisole	1mM Levamisole	1mM Levamisole	1mM Levamisole	1mM Levamisole	1mM Levamisole	2 mM Levamisole	2 mM Levamisole	2 mM Levamisole	2 mM Levamisole	2 mM Levamisole	2 mM Levamisole	2 mM Levamisole	2 mM Levamisole	2 mM Levamisole	3mM Levamisole	3mM Levamisole	3mM Levamisole	3mM Levamisole	3mM Levamisole	3mM Levamisole	3mM Levamisole	3mM Levamisole	3mM Levamisole	10mM Sodium Azide	10mM Sodium Azide	10mM Sodium Azide	10mM Sodium Azide
0:00:00	0	0	0	0	0	0				0	0	0	0	0	0				0	0	0	0	0	0	0	0	0	0	0	0	0	0	0				0	0	0	0	0	0	0	0	0	0	0	0
0:01:00	0	0	0	0	0	0							77.77778	100	90.90909				0	0	0				90.90909	90.90909	100				88.88889	100	100				30	10	30				100	100	100	70	100	70
0:02:00	0	0	0	0	0	0							88.88889	100	100				10	0	0				100	100	100				88.88889	100	100				50	30	40				100	100	100	90	100	90
0:03:00	0	0	0	0	0	0							100	100	100				20	10	10				100	100	100				100	100	100				60	30	40				100	100	100	100	100	100
0:04:00	0	0	0	0	0	0							100	100	100				20	20	20				100	100	100				100	100	100				70	30	40				100	100	100	100	100	100
0:05:00	0	0	0	0	0	0				23.52941	0	23.07692	100	100	100				40	20	40	55.55556	88.88889	66.66667	100	100	100	100	71.42857	81.81818	100	100	100				70	30	40	100	0	84.61538	100	100	100	100	100	100
0:10:00	0	0	0	0	0	0				58.82353	0	61.53846	100	100	100				50	50	50	77.77778	100	100	100	100	100	100	85.71429	90.90909	100	100	100				70	30	60	100	64.28571	92.30769	100	100	100	100	100	100
0:15:00	0	0	0	0	0	0				58.82353	11.11111	84.61538	100	100	100				60	50	60	77.77778	100	100	100	100	100	100	100	100	100	100	100				80	50	90	100	71.42857	100	100	100	100	100	100	100
0:20:00	0	0	0	0	0	0				82.35294	72.22222	92.30769	100	100	100				60	60	80	88.88889	100	100	100	100	100	100	100	100	100	100	100				80	50	90	100	100	100	100	100	100	100	100	100
0:25:00	0	0	0	0	0	0				82.35294	88.88889	100	100	100	100				60	70	80	88.88889	100	100	100	100	100	100	100	100	100	100	100				80	50	100	100	100	100	100	100	100	100	100	100
0:30:00	0	0	0	0	0	0				82.35294	100	100	100	100	100				60	70	80	88.88889	100	100	100	100	100	100	100	100	100	100	100				80	60	100	100	100	100	100	100	100	100	100	100
[truncated: 140 more columns]
